# Supplementary material for: New earthworm species of the genus Amynthas Kinberg, 1867 from Thailand (Clitellata, Oligochaeta, Megascolecidae)
Source: Zookeys. 2011 Apr 14;(90):35–62. doi: 10.3897/zookeys.90.1121 (PMC3084491; doi:10.3897/zookeys.90.1121)
Supplement: XML Treatment for Amynthas phatubensis [file zookeys.90.1121-treatment1.xml]

<!DOCTYPE tp:taxon-treatment
  PUBLIC "-//TaxonX//DTD Taxonomic Treatment Publishing DTD v0 20100105//EN" "tax-treatment-NSO.dtd">
<tp:taxon-treatment xmlns:tp="http://www.plazi.org/taxpub"><tp:treatment-meta><mixed-citation publication-type="journal"><person-group><name><surname>Bantaowong</surname><given-names>Ueangfa</given-names></name><name><surname>Chanabun</surname><given-names>Ratmanee</given-names></name><name><surname>Tongkerd</surname><given-names>Piyoros</given-names></name><name><surname>Sutcharit</surname><given-names>Chirasak</given-names></name><name><surname>James</surname><given-names>Samuel W.</given-names></name><name><surname>Panha</surname><given-names>Somsak</given-names></name></person-group><article-title>New earthworm species of the genus <italic>Amynthas</italic> Kinberg, 1867 from Thailand (Clitellata, Oligochaeta, Megascolecidae)</article-title><source>Zookeys</source><day>14</day><month>4</month><year>2011</year><volume>2011</volume><issue>90</issue><fpage>35</fpage><lpage>62</lpage><pub-id pub-id-type="doi">10.3897/zookeys.90.1121</pub-id></mixed-citation></tp:treatment-meta><tp:nomenclature><tp:taxon-name>
                            <tp:taxon-name-part taxon-name-part-type="genus">Amynthas</tp:taxon-name-part>
                            <tp:taxon-name-part taxon-name-part-type="species">phatubensis</tp:taxon-name-part>
                            <object-id xmlns:xlink="http://www.w3.org/1999/xlink" xlink:type="simple">urn:lsid:zoobank.org:act:299379EB-C7CE-4B89-8A40-40E3122DCAB9</object-id>
                        		<object-id xmlns:xlink="http://www.w3.org/1999/xlink" xlink:type="simple">http://species-id.net/wiki/Amynthas_phatubensis</object-id>
                        </tp:taxon-name><tp:taxon-authority>Panha &amp; Bantaowong</tp:taxon-authority><tp:taxon-status xmlns:xlink="http://www.w3.org/1999/xlink" xlink:type="simple">sp. n.</tp:taxon-status><xref ref-type="fig" rid="F1">Figs 1</xref><xref ref-type="fig" rid="F2">2</xref></tp:nomenclature><tp:treatment-sec sec-type="Description of holotype"><title>Description of holotype:</title><p>Dimensions; 110 mm by 4.3 mm at segment X, 4.3 at segment XX, 4.0 mm at clitellum; body cylindrical with 108 segments. Setae regularly distributed around segmental equators, numbering 51 at VII, 60 at XX, 15 between mp, setae formula AA:AB:ZZ:ZY= 1:1:1:1 at XIII with no ventral gaps. Single fp at XIV. Prostomium epilobic with tongue open. First dorsal pore at 5/6. Clitellum annular XIV–XVI with no setae.</p><p>A pair of mp is located ventro-laterally in XVIII, or at 9th seta line, 0.33 circumference apart ventrally, convex structure; distance between mp 4.2 mm. Porophores (protuberances bearing male aperture), papilla-like structures. Each mp surrounded by six flat, circular<!--PageBreak--> genital markings almost the same diameter as mp, also one pair is equatorial in XVII in line with the male pores. One pair of sp in intersegmental furrow 7/8, distance between pores 0.32 circumference ventrally apart; distance between sp 3.5 mm. Genital markings, rounded, flat, located close to sp, postsetal paired on VII very near 7/8, presetal paired on VIII.</p><p>Septa 5/6 and 6/7 thick, 7/8 thin, 8/9 and 9/10 absent, 10/11–13/14 thin. Gizzard large within VIII–X, intestinal origin in XV, no lymph glands observed. Typhlosole small from XXVII. Intestinal caeca originate from XXVII extending forward to XXIII, simple, long finger-shape. Hearts esophageal in X–XIII. Holandric; testes and funnels in ventrally joined sacs in X–XI. Seminal vesicles paired in XI–XII. Prostates in XVII–XX; prostatic ducts U-shape. Genital marking glands absent.</p><p>Ovaries in XIII. Sc one pair in VIII; ampulla large ovate sac, duct stout, short; long stalked diverticulum, convoluted kinks enclosed within membrane, spherical knob terminal. No nephridia on spermathecal ducts. A large sessile genital marking gland corresponding to each external genital marking in VII–VIII.</p><p><!--PageBreak-->All the key morphological characters of the holotype and paratype specimens are given in <xref ref-type="table" rid="T2">Table 2</xref>.</p><fig id="F2" position="float" orientation="portrait"><label>Figure 2.</label><caption><p>External and internal morphology of holotype (CUMZ 3204) of <italic><tp:taxon-name>Amynthas phatubensis</tp:taxon-name></italic> sp. n. <bold>A</bold> External ventral view, <bold>B</bold> internal dorsal view and <bold>C</bold> spermatheca, and black arrow indicates the connection of the spermatheca and spermathecal pore.</p></caption><graphic xmlns:xlink="http://www.w3.org/1999/xlink" xlink:href="ZooKeys-090-035-g002.jpg" position="float" orientation="portrait" xlink:type="simple"/></fig><table-wrap id="T2" position="float" orientation="portrait"><label>Table 2.</label><caption><p>Holotype and Paratype dimension and other morphological characteristics of <italic><tp:taxon-name>Amynthas phatubensis</tp:taxon-name></italic> Panha &amp; Bantaowong, sp. n.</p></caption><table><tbody><tr><th rowspan="2" colspan="1">CharactersTypes</th><th rowspan="2" colspan="1">Body length (mm)</th><th rowspan="2" colspan="1">Number of segments </th><th rowspan="1" colspan="2">Location of genital markings</th><th rowspan="2" colspan="1">First dorsal pore</th><th rowspan="1" colspan="3">Number of setae</th><th rowspan="2" colspan="1">Prostate glands</th><th rowspan="2" colspan="1">Intestinal caeca</th></tr><tr><td rowspan="1" colspan="1">Preclitellum</td><td rowspan="1" colspan="1">Postclitellum</td><td rowspan="1" colspan="1">VII</td><td rowspan="1" colspan="1">XX</td><td rowspan="1" colspan="1">Between male pore</td></tr><tr><td rowspan="1" colspan="1">Holotype CUMZ 3204</td><td rowspan="1" colspan="1">110</td><td rowspan="1" colspan="1">108</td><td rowspan="1" colspan="1">VII, VIII</td><td rowspan="1" colspan="1">XVII, XVIII</td><td rowspan="1" colspan="1">5/6</td><td rowspan="1" colspan="1">51</td><td rowspan="1" colspan="1">60</td><td rowspan="1" colspan="1">15</td><td rowspan="1" colspan="1">XVII–XX</td><td rowspan="1" colspan="1">XXVII–XXIII</td></tr><tr><td rowspan="1" colspan="1">Paratype CUMZ 3205</td><td rowspan="1" colspan="10"/></tr><tr><td rowspan="1" colspan="1">1</td><td rowspan="1" colspan="1">90</td><td rowspan="1" colspan="1">96</td><td rowspan="1" colspan="1">VII, VIII</td><td rowspan="1" colspan="1"> XVIII</td><td rowspan="1" colspan="1">5/6</td><td rowspan="1" colspan="1">60</td><td rowspan="1" colspan="1">58</td><td rowspan="1" colspan="1">15</td><td rowspan="1" colspan="1">XVII–XXI</td><td rowspan="1" colspan="1">XXVII–XXIV</td></tr><tr><td rowspan="1" colspan="1">2</td><td rowspan="1" colspan="1">105</td><td rowspan="1" colspan="1">107</td><td rowspan="1" colspan="1">VII, VIII, IX</td><td rowspan="1" colspan="1">XVII, XVIII, XIX</td><td rowspan="1" colspan="1">5/6</td><td rowspan="1" colspan="1">52</td><td rowspan="1" colspan="1">58</td><td rowspan="1" colspan="1">12</td><td rowspan="1" colspan="1">XVII–XX</td><td rowspan="1" colspan="1">XXVII–XXIV</td></tr><tr><td rowspan="1" colspan="1">3</td><td rowspan="1" colspan="1">100</td><td rowspan="1" colspan="1">105</td><td rowspan="1" colspan="1">VII, VIII, IX</td><td rowspan="1" colspan="1"> XVIII</td><td rowspan="1" colspan="1">5/6</td><td rowspan="1" colspan="1">53</td><td rowspan="1" colspan="1">60</td><td rowspan="1" colspan="1">9</td><td rowspan="1" colspan="1">XVII–XX</td><td rowspan="1" colspan="1">XXVII–XXIV</td></tr><tr><td rowspan="1" colspan="1">4 </td><td rowspan="1" colspan="1">80</td><td rowspan="1" colspan="1">86</td><td rowspan="1" colspan="1">VII, VIII</td><td rowspan="1" colspan="1">XVII, XVIII, XIX</td><td rowspan="1" colspan="1">5/6</td><td rowspan="1" colspan="1">53</td><td rowspan="1" colspan="1">65</td><td rowspan="1" colspan="1">13</td><td rowspan="1" colspan="1">XVII–XX</td><td rowspan="1" colspan="1">XXVII–XXIV</td></tr><tr><td rowspan="1" colspan="1">5 </td><td rowspan="1" colspan="1">120</td><td rowspan="1" colspan="1">96</td><td rowspan="1" colspan="1">VII, VIII</td><td rowspan="1" colspan="1"> XVIII</td><td rowspan="1" colspan="1">5/6</td><td rowspan="1" colspan="1">58</td><td rowspan="1" colspan="1">68</td><td rowspan="1" colspan="1">11</td><td rowspan="1" colspan="1">XVII–XX</td><td rowspan="1" colspan="1">XXVII–XXIV</td></tr><tr><td rowspan="1" colspan="1">6</td><td rowspan="1" colspan="1">101</td><td rowspan="1" colspan="1">85</td><td rowspan="1" colspan="1">VII, VIII</td><td rowspan="1" colspan="1"> XVIII</td><td rowspan="1" colspan="1">5/6</td><td rowspan="1" colspan="1">51</td><td rowspan="1" colspan="1">59</td><td rowspan="1" colspan="1">9</td><td rowspan="1" colspan="1">XVII–XX</td><td rowspan="1" colspan="1">XXVII–XXIV</td></tr><tr><td rowspan="1" colspan="1">7 </td><td rowspan="1" colspan="1">131</td><td rowspan="1" colspan="1">86</td><td rowspan="1" colspan="1">VII, VIII</td><td rowspan="1" colspan="1">XVII, XVIII</td><td rowspan="1" colspan="1">5/6</td><td rowspan="1" colspan="1">64</td><td rowspan="1" colspan="1">67</td><td rowspan="1" colspan="1">15</td><td rowspan="1" colspan="1">XVII–XXI</td><td rowspan="1" colspan="1">XXVII–XXII</td></tr><tr><td rowspan="1" colspan="1">8</td><td rowspan="1" colspan="1">108</td><td rowspan="1" colspan="1">98</td><td rowspan="1" colspan="1">VII, VIII</td><td rowspan="1" colspan="1">XVII, XVIII</td><td rowspan="1" colspan="1">5/6</td><td rowspan="1" colspan="1">58</td><td rowspan="1" colspan="1">62</td><td rowspan="1" colspan="1">15</td><td rowspan="1" colspan="1">XVII–XXI</td><td rowspan="1" colspan="1">XXVII–XXII</td></tr><tr><td rowspan="1" colspan="1">9</td><td rowspan="1" colspan="1">116</td><td rowspan="1" colspan="1">99</td><td rowspan="1" colspan="1">VII, VIII</td><td rowspan="1" colspan="1">XVII, XVIII</td><td rowspan="1" colspan="1">5/6</td><td rowspan="1" colspan="1">53</td><td rowspan="1" colspan="1">64</td><td rowspan="1" colspan="1">11</td><td rowspan="1" colspan="1">XVII–XXI</td><td rowspan="1" colspan="1">XXVII–XXIII</td></tr><tr><td rowspan="1" colspan="1">10</td><td rowspan="1" colspan="1">89</td><td rowspan="1" colspan="1">92</td><td rowspan="1" colspan="1">VII, VIII</td><td rowspan="1" colspan="1">XVII, XVIII</td><td rowspan="1" colspan="1">5/6</td><td rowspan="1" colspan="1">64</td><td rowspan="1" colspan="1">58</td><td rowspan="1" colspan="1">12</td><td rowspan="1" colspan="1">XVII–XX</td><td rowspan="1" colspan="1">XXVII–XXIV</td></tr><tr><td rowspan="1" colspan="1">11</td><td rowspan="1" colspan="1">99</td><td rowspan="1" colspan="1">106</td><td rowspan="1" colspan="1">VII, VIII, IX</td><td rowspan="1" colspan="1">XVII, XVIII</td><td rowspan="1" colspan="1">5/6</td><td rowspan="1" colspan="1">60</td><td rowspan="1" colspan="1">63</td><td rowspan="1" colspan="1">13</td><td rowspan="1" colspan="1">XVII–XXI</td><td rowspan="1" colspan="1">XXVII–XXIV</td></tr><tr><td rowspan="1" colspan="1">12</td><td rowspan="1" colspan="1">112</td><td rowspan="1" colspan="1">112</td><td rowspan="1" colspan="1">VII, VIII</td><td rowspan="1" colspan="1">XVII, XVIII</td><td rowspan="1" colspan="1">5/6</td><td rowspan="1" colspan="1">52</td><td rowspan="1" colspan="1">58</td><td rowspan="1" colspan="1">11</td><td rowspan="1" colspan="1">XVII–XX</td><td rowspan="1" colspan="1">XXVII–XXIII</td></tr><tr><td rowspan="1" colspan="1">13</td><td rowspan="1" colspan="1">142</td><td rowspan="1" colspan="1">110</td><td rowspan="1" colspan="1">VII, VIII</td><td rowspan="1" colspan="1">XVII, XVIII</td><td rowspan="1" colspan="1">5/6</td><td rowspan="1" colspan="1">49</td><td rowspan="1" colspan="1">58</td><td rowspan="1" colspan="1">7</td><td rowspan="1" colspan="1">XVII–XX</td><td rowspan="1" colspan="1">XXVII–XXIV</td></tr><tr><td rowspan="1" colspan="1">14</td><td rowspan="1" colspan="1">137</td><td rowspan="1" colspan="1">108</td><td rowspan="1" colspan="1">VII, VIII, IX</td><td rowspan="1" colspan="1">XVII, XVIII</td><td rowspan="1" colspan="1">5/6</td><td rowspan="1" colspan="1">62</td><td rowspan="1" colspan="1">65</td><td rowspan="1" colspan="1">11</td><td rowspan="1" colspan="1">XVII–XX</td><td rowspan="1" colspan="1">XXVII–XXIII</td></tr><tr><td rowspan="1" colspan="1">15</td><td rowspan="1" colspan="1">80</td><td rowspan="1" colspan="1">85</td><td rowspan="1" colspan="1">VII, VIII, IX</td><td rowspan="1" colspan="1">XVII, XVIII</td><td rowspan="1" colspan="1">5/6</td><td rowspan="1" colspan="1">54</td><td rowspan="1" colspan="1">60</td><td rowspan="1" colspan="1">13</td><td rowspan="1" colspan="1">XVII–XX</td><td rowspan="1" colspan="1">XXVII–XXIV</td></tr><tr><td rowspan="1" colspan="1">16</td><td rowspan="1" colspan="1">89</td><td rowspan="1" colspan="1">111</td><td rowspan="1" colspan="1">VII, VIII, IX</td><td rowspan="1" colspan="1">XVII, XVIII</td><td rowspan="1" colspan="1">5/6</td><td rowspan="1" colspan="1">57</td><td rowspan="1" colspan="1">59</td><td rowspan="1" colspan="1">14</td><td rowspan="1" colspan="1">XVII–XXI</td><td rowspan="1" colspan="1">XXVII–XXIII</td></tr><tr><td rowspan="1" colspan="1">17</td><td rowspan="1" colspan="1">84</td><td rowspan="1" colspan="1">105</td><td rowspan="1" colspan="1">VII, VIII</td><td rowspan="1" colspan="1">XVII, XVIII</td><td rowspan="1" colspan="1">5/6</td><td rowspan="1" colspan="1">52</td><td rowspan="1" colspan="1">59</td><td rowspan="1" colspan="1">11</td><td rowspan="1" colspan="1">XVII–XX</td><td rowspan="1" colspan="1">XXVII–XXIV</td></tr><tr><td rowspan="1" colspan="1">18</td><td rowspan="1" colspan="1">148</td><td rowspan="1" colspan="1">112</td><td rowspan="1" colspan="1">VII, VIII</td><td rowspan="1" colspan="1">XVII, XVIII</td><td rowspan="1" colspan="1">5/6</td><td rowspan="1" colspan="1">51</td><td rowspan="1" colspan="1">58</td><td rowspan="1" colspan="1">12</td><td rowspan="1" colspan="1">XVII–XX</td><td rowspan="1" colspan="1">XXVII–XXII</td></tr><tr><td rowspan="1" colspan="1">19</td><td rowspan="1" colspan="1">109</td><td rowspan="1" colspan="1">114</td><td rowspan="1" colspan="1">VII, VIII</td><td rowspan="1" colspan="1">XVII, XVIII</td><td rowspan="1" colspan="1">5/6</td><td rowspan="1" colspan="1">64</td><td rowspan="1" colspan="1">59</td><td rowspan="1" colspan="1">12</td><td rowspan="1" colspan="1">XVII–XX</td><td rowspan="1" colspan="1">XXVII–XXII</td></tr><tr><td rowspan="1" colspan="1">20</td><td rowspan="1" colspan="1">144</td><td rowspan="1" colspan="1">107</td><td rowspan="1" colspan="1">VII, VIII</td><td rowspan="1" colspan="1">XVII, XVIII</td><td rowspan="1" colspan="1">5/6</td><td rowspan="1" colspan="1">53</td><td rowspan="1" colspan="1">60</td><td rowspan="1" colspan="1">11</td><td rowspan="1" colspan="1">XVII–XXI</td><td rowspan="1" colspan="1">XXVII–XXIV</td></tr><tr><td rowspan="1" colspan="1">21</td><td rowspan="1" colspan="1">84</td><td rowspan="1" colspan="1">108</td><td rowspan="1" colspan="1">VII, VIII</td><td rowspan="1" colspan="1">XVII, XVIII</td><td rowspan="1" colspan="1">5/6</td><td rowspan="1" colspan="1">64</td><td rowspan="1" colspan="1">61</td><td rowspan="1" colspan="1">15</td><td rowspan="1" colspan="1">XVII–XX</td><td rowspan="1" colspan="1">XXVII–XXII</td></tr></tbody></table></table-wrap></tp:treatment-sec><tp:treatment-sec sec-type="Variation"><title>Variation:</title><p>The holotype measures 110 mm body length with 108 segments; the twenty one paratypes range in size from 80–148 mm (108±21.93 mm) body length with 85–114 segments (<xref ref-type="table" rid="T2">Table 2</xref>).</p></tp:treatment-sec><tp:treatment-sec sec-type="Type locality"><title>Type locality:</title><p>Tham Pha Tub Arboretum, Nan province, Thailand, <named-content xmlns:xlink="http://www.w3.org/1999/xlink" content-type="dwc:verbatimCoordinates" xlink:type="simple">18°51'16.4"N, 100°44'10.1"E</named-content>, 265 meters elevation (11th October 2009). We also collected another lot of further specimens from Tontong Waterfall, Nan province (location 3 in <xref ref-type="fig" rid="F1">Figure 1</xref>), which is located about a hundred kilometers north of the type locality.</p></tp:treatment-sec><tp:treatment-sec sec-type="Etymology"><title>Etymology:</title><p>This species was named after the type locality, Tham Pha Tub Arboretum.</p></tp:treatment-sec><tp:treatment-sec sec-type="Type material"><title>Type material:</title><p>The holotype (CUMZ 3204) and 15 paratypes (CUMZ 3205) and 10 paratypes (CUMZ 3212) are deposited in Chulalongkorn University, Museum of Zoology. Another four paratypes will be deposited in the Biozentrum Grindel und Zoologisches Museum, Hamburg, Germany (UHH), and three paratypes in the Natural History Museum, London (NHM).</p></tp:treatment-sec><tp:treatment-sec sec-type="Habitat"><title>Habitat:</title><p>Found in the top soil at about 10 cm depth, the soil surface was covered with leaf litter in a deciduous limestone forest at Tham Pha Tub Arboretum. The soil was carefully dug close to the casts. Many ariophantid snails, <italic><tp:taxon-name>Cryptozona siamensis</tp:taxon-name></italic> Pfeiffer, 1856 were on the ground or under leaf litter.</p></tp:treatment-sec><tp:treatment-sec sec-type="Diagnosis"><title>Diagnosis:</title><p><italic><tp:taxon-name>Amynthas phatubensis</tp:taxon-name></italic> sp. n. is a medium to large sized terrestrial earthworm with a pair of mp surrounded by six genital papillae on segment XVIII. Within the <italic>zebrus</italic>-group, this species is diagnosed by the unique combination of dorsal pores in 5/6, simple digitate caeca, ventrally joined testis sacs, genital marking glands in the spermathecal segments, and the spermathecal characters of the large ovate ampulla, stalked diverticulum whose folds are membrane-bound, and spherical knob terminal diverticulum sac.</p></tp:treatment-sec><tp:treatment-sec sec-type="Remarks"><title>Remarks:</title><p><italic><tp:taxon-name>Amynthas phatubensis</tp:taxon-name></italic> sp. n. has very simple characteristics of the genus, but among these, only the superficial male pores are external. In most newly collected specimens it was difficult to observe the pores or marks on the bodies. However, after preservation they can be seen more clearly. The internal organs are much more easily discerned. This new species is quite distinct when compared to the two closely related species from Laos, <italic><tp:taxon-name>Amynthas chandyi</tp:taxon-name></italic> Hong, 2008 and <italic><tp:taxon-name>Amynthas namphouinensis</tp:taxon-name></italic> Hong, 2008, which belong in the same <italic>zebrus</italic>-group. The two Laos species are a little bit smaller than <italic><tp:taxon-name>Amynthas phatubensis</tp:taxon-name></italic> sp. n., especially <italic><tp:taxon-name>Amynthas chandyi</tp:taxon-name></italic>. Even though <italic><tp:taxon-name>Amynthas namphouinensis</tp:taxon-name></italic> is much closer in appearance to <italic><tp:taxon-name>Amynthas phatubensis</tp:taxon-name></italic> sp. n., there are distinct differences between the type specimens (<xref ref-type="fig" rid="F6">Figs 6</xref> and <xref ref-type="fig" rid="F7">7</xref>). For example, the distance between the mp of <italic><tp:taxon-name>Amynthas phatubensis</tp:taxon-name></italic> sp. n. is 4.2 mm for the holotype and range from 3.0–4.5 mm (4.27±0.57mm), while for <italic><tp:taxon-name>Amynthas namphouinensis</tp:taxon-name></italic> this was significantly smaller, ranging from 1.4–1.5 mm. The distance between a pair of sp is also different, being 3.5–4.5 mm (4.12±0.4 mm) for <italic><tp:taxon-name>Amynthas phatubensis</tp:taxon-name></italic> sp. n. and 1.4–2.0 mm in <italic><tp:taxon-name>Amynthas namphouinensis</tp:taxon-name></italic>. The distance between the male pores as a fraction of the estimated circumference of the 18th segment is 0.30–0.33 in <italic><tp:taxon-name>Amynthas phatubensis</tp:taxon-name></italic> sp. n., but 0.10–0.14 circumference apart in <italic><tp:taxon-name>Amynthas namphouinensis</tp:taxon-name></italic>.<!--PageBreak--><!--PageBreak--> Moreover, <italic><tp:taxon-name>Amynthas phatubensis</tp:taxon-name></italic> sp. n. has no genital marking glands on segments XVII–XIX, where <italic><tp:taxon-name>Amynthas namphouinensis</tp:taxon-name></italic> has sessile genital marking glands, but contains two distinct genital marking glands located close to sc that are absent in <italic><tp:taxon-name>Amynthas namphouinensis</tp:taxon-name></italic>.</p><p>Two populations of <italic><tp:taxon-name>Amynthas phatubensis</tp:taxon-name></italic> sp. n. were sampled, one from the type locality and one from Tontong waterfall. Distinct DNA barcode clusters corresponding to these populations had intra-cluster Kimura 2 parameter distances of 0.023 (N=9) and 0.016 (N=5) respectively. The inter-cluster divergence between the two populations is 0.084. Based on the morphological unity and the fact that the divergence is less than that usually seen between congeneric species pairs of earthworms (<xref ref-type="bibr" rid="B10">Chang et al. 2007</xref>; <xref ref-type="bibr" rid="B27">Pérez-Losada et al. 2005</xref>, <xref ref-type="bibr" rid="B24">James et al. 2010</xref>), we choose to maintain the two populations as representing one species. By contrast, the inter-cluster divergence between these populations and three other morpho-species with the same spermathecal battery, from the same two sites is in the range of 0.269-0.294. A consensus sequence from the type locality specimens is in Appendix 1. Another use of COI barcode sequence from type material is in <xref ref-type="bibr" rid="B8">Blakemore et al. (2010)</xref>.</p></tp:treatment-sec><tp:treatment-sec><!--Section generated to contain objects referenced in tp:taxon-treatment.--><fig id="F1" position="float" orientation="portrait"><label>Figure 1.</label><caption><p>Map of type locality of <bold>1</bold> <italic><tp:taxon-name>Amynthas srinan</tp:taxon-name></italic> sp. n. from Srinan National Park, Nan province, <bold>2</bold> <italic><tp:taxon-name>Amynthas phatubensis</tp:taxon-name></italic> sp. n. from Tham Pha Tub Arboretum, Nan province, <bold>3</bold> <italic><tp:taxon-name>Amynthas tontong</tp:taxon-name></italic> sp. n. from Tontong Waterfall, Pua district, Nan province and <bold>4</bold> <italic><tp:taxon-name>Amynthas borealis</tp:taxon-name></italic> sp. n. from a small hill near Chaloemprakiat district, Nan province.</p></caption><graphic xmlns:xlink="http://www.w3.org/1999/xlink" xlink:href="ZooKeys-090-035-g001.jpg" position="float" orientation="portrait" xlink:type="simple"/></fig><fig id="F6" position="float" orientation="portrait"><label>Figure 6.</label><caption><p>External and internal morphology of holotype (BDNUL 0001) of <italic><tp:taxon-name>Amynthas namphouinensis</tp:taxon-name></italic> Hong, 2008 <bold>A</bold> External ventral view, <bold>B</bold> internal dorsal view and <bold>C</bold> spermatheca, and black arrow indicates the connection of the spermatheca and spermathecal pore.</p></caption><graphic xmlns:xlink="http://www.w3.org/1999/xlink" xlink:href="ZooKeys-090-035-g006.jpg" position="float" orientation="portrait" xlink:type="simple"/></fig><fig id="F7" position="float" orientation="portrait"><label>Figure 7.</label><caption><p>External and internal morphology of holotype (BDNUL 0002) of <italic><tp:taxon-name>Amynthas chandyi</tp:taxon-name></italic> Hong, 2008 <bold>A</bold> External ventral view, <bold>B</bold> internal dorsal view and <bold>C</bold> spermatheca, and black arrow indicates the connection of the spermatheca and spermathecal pore.</p></caption><graphic xmlns:xlink="http://www.w3.org/1999/xlink" xlink:href="ZooKeys-090-035-g007.jpg" position="float" orientation="portrait" xlink:type="simple"/></fig></tp:treatment-sec><ref-list><ref id="B10"><mixed-citation xmlns:xlink="http://www.w3.org/1999/xlink" xlink:type="simple"><person-group><name name-style="western"><surname>Chang</surname><given-names>C–H</given-names></name><name name-style="western"><surname>Lin</surname><given-names>Y–H</given-names></name><name name-style="western"><surname>Chen</surname><given-names>I–H</given-names></name><name name-style="western"><surname>Chuang</surname><given-names>S–C</given-names></name><name name-style="western"><surname>Chen</surname><given-names>J–H</given-names></name></person-group> (<year>2007</year>)<article-title> Taxonomic re-evaluation of the Taiwanese montane earthworm <italic>Amynthas wulinensis</italic> Tsai, Shen &amp; Tsai, 2001 (Oligochaeta: Megascolecidae): polytypic species or species complex?.</article-title><source>Organism Diversity &amp; Evolution</source><volume>7</volume>:<fpage>231</fpage>-<lpage>240</lpage>.</mixed-citation></ref><ref id="B27"><mixed-citation xmlns:xlink="http://www.w3.org/1999/xlink" xlink:type="simple"><person-group><name name-style="western"><surname>Pérez-Losada</surname><given-names>M</given-names></name><name name-style="western"><surname>Eiroa</surname><given-names>J</given-names></name><name name-style="western"><surname>Mato</surname><given-names>S</given-names></name><name name-style="western"><surname>Domínguez</surname><given-names>J</given-names></name></person-group> (<year>2005</year>)<article-title> Phylogenetic species delimitation of the earthworm <italic>Eisenia fetida</italic> (Savigny, 1826) and <italic>Eisenia andrei</italic> (Bouché, 1972) (Oligochaeta, Lumbricidae) based on mitochondrial and nuclear DNA genes</article-title>, <source>Pedobiologia</source><volume>49</volume>: <fpage>317</fpage>–<lpage>324</lpage>.</mixed-citation></ref><ref id="B24"><mixed-citation xmlns:xlink="http://www.w3.org/1999/xlink" xlink:type="simple"><person-group><name name-style="western"><surname>James</surname><given-names>SW</given-names></name><name name-style="western"><surname>Porco</surname><given-names>D</given-names></name><name name-style="western"><surname>Decaëns</surname><given-names>T</given-names></name><name name-style="western"><surname>Richard</surname><given-names>B</given-names></name><name name-style="western"><surname>Rougerie</surname><given-names>R</given-names></name><name name-style="western"><surname>et</surname><given-names>al.</given-names></name></person-group> (<year>2010</year>)<article-title> DNA Barcoding Reveals Cryptic Diversity in <italic>Lumbricus terrestris</italic> L., 1758 (Clitellata): Resurrection of <italic>L. herculeus</italic> (Savigny, 1826)</article-title>. <source>PLoS ONE</source><volume>5</volume>(<issue>12</issue>): <lpage>e15629</lpage>. <ext-link ext-link-type="uri" xlink:href="http://dx.doi.org/10.1371/journal.pone.0015629" xlink:type="simple">doi:10.1371/journal.pone.0015629</ext-link></mixed-citation></ref><ref id="B8"><mixed-citation xmlns:xlink="http://www.w3.org/1999/xlink" xlink:type="simple"><person-group><name name-style="western"><surname>Blakemore</surname><given-names>RJ</given-names></name><name name-style="western"><surname>Kupriyanova</surname><given-names>EK</given-names></name><name name-style="western"><surname>Grygier</surname><given-names>MJ</given-names></name></person-group> (<year>2010</year>)<article-title> Neotypification of <italic>Drawida hattamimizu</italic> Hatai, 1930 (Annelida, Oligochaeta, Megadrili, Moniligastridae) as a model linking mtDNA (COI) sequences to an earthworm type, with a response to the ‘Can of Worms’ theory of cryptic species.</article-title><source>Zookeys</source><volume>41</volume>:<fpage>1</fpage>-<lpage>29</lpage>.</mixed-citation></ref></ref-list></tp:taxon-treatment>
