# Supplementary material for: New earthworm species of the genus Amynthas Kinberg, 1867 from Thailand (Clitellata, Oligochaeta, Megascolecidae)
Source: Zookeys. 2011 Apr 14;(90):35–62. doi: 10.3897/zookeys.90.1121 (PMC3084491; doi:10.3897/zookeys.90.1121)
Supplement: XML Treatment for Amynthas borealis [file zookeys.90.1121-treatment3.xml]

<!DOCTYPE tp:taxon-treatment
  PUBLIC "-//TaxonX//DTD Taxonomic Treatment Publishing DTD v0 20100105//EN" "tax-treatment-NSO.dtd">
<tp:taxon-treatment xmlns:tp="http://www.plazi.org/taxpub"><tp:treatment-meta><mixed-citation publication-type="journal"><person-group><name><surname>Bantaowong</surname><given-names>Ueangfa</given-names></name><name><surname>Chanabun</surname><given-names>Ratmanee</given-names></name><name><surname>Tongkerd</surname><given-names>Piyoros</given-names></name><name><surname>Sutcharit</surname><given-names>Chirasak</given-names></name><name><surname>James</surname><given-names>Samuel W.</given-names></name><name><surname>Panha</surname><given-names>Somsak</given-names></name></person-group><article-title>New earthworm species of the genus <italic>Amynthas</italic> Kinberg, 1867 from Thailand (Clitellata, Oligochaeta, Megascolecidae)</article-title><source>Zookeys</source><day>14</day><month>4</month><year>2011</year><volume>2011</volume><issue>90</issue><fpage>35</fpage><lpage>62</lpage><pub-id pub-id-type="doi">10.3897/zookeys.90.1121</pub-id></mixed-citation></tp:treatment-meta><tp:nomenclature><tp:taxon-name>
                            <tp:taxon-name-part taxon-name-part-type="genus">Amynthas</tp:taxon-name-part>
                            <tp:taxon-name-part taxon-name-part-type="species">borealis</tp:taxon-name-part>
                            <object-id xmlns:xlink="http://www.w3.org/1999/xlink" xlink:type="simple">urn:lsid:zoobank.org:act:C2BE17F8-A721-4736-9809-EF9ABDAB0C03</object-id>
                        		<object-id xmlns:xlink="http://www.w3.org/1999/xlink" xlink:type="simple">http://species-id.net/wiki/Amynthas_borealis</object-id>
                        </tp:taxon-name><tp:taxon-authority>Panha &amp; Bantaowong</tp:taxon-authority><tp:taxon-status xmlns:xlink="http://www.w3.org/1999/xlink" xlink:type="simple">sp. n.</tp:taxon-status><xref ref-type="fig" rid="F1">Figs 1</xref><xref ref-type="fig" rid="F4">4</xref></tp:nomenclature><tp:treatment-sec sec-type="Description of Holotype"><title>Description of Holotype:</title><p>Dimensions; 54 mm by 3.5 mm at segment X, 3.8 at segment XX, 3.5 mm at clitellum; body cylindrical with 89 segments. Setae regularly distributed around segmental equators, numbering 39 at VII, 51 at XX, no visible setae between mp, setae formula AA:AB:ZZ:ZY= 2:1:1.5:1 at XIII. Single fp at XIV. Prostomium epilobic. First dorsal pore at 5/6. Clitellum annular XIV–XVI with no setae.</p><p>Mp pocket-like structures indistinctly occur in XVIII, 0.10 circumference apart ventrally; distance between mp 1.0 mm; porophores small, lip-like and surrounded by an elevated skin fold at medial pores, and there is a long ridge with a sharp posterior boundary traversing the body in front of the mp. Genital markings absent. Sp paired in 7/8 at 4th seta line, 0.10 circumference apart ventral; distance between sp 1.0 mm. Genital markings absent.</p><p>Septa 5/6 and 6/7 thick, 7/8 thin, 8/9 and 9/10 absent, 10/11–13/14 thin. Gizzard large within VIII–X, intestinal origin in XV, no lymph glands observed. Typhlosole small from XXVII. Ic originated from XXVII extending forward to XXV, simple finger-shape. Hearts esophageal in X–XIII. Holandric; testes and funnels in ventrally joined sacs in X–XI. Sv paired in XI–XII. Prostates in XVIII; prostatic ducts long slender bent in U-shape. Genital marking glands absent.</p><p>Ovaries at XIII. Sc one pair in VIII; ampulla large sac-shape, flattened by gizzard, narrow duct shorter than ampulla. Diverticulum with elongated tubular shape, stalk attached to duct near body wall, with no genital marking glands.</p><p>All the key morphological characters of the holotype and paratype specimens are given in <xref ref-type="table" rid="T4">Table 4</xref>.</p><fig id="F4" position="float" orientation="portrait"><label>Figure 4.</label><caption><p>External and internal morphology of holotype (CUMZ 3208) of <italic><tp:taxon-name>Amynthas borealis</tp:taxon-name></italic> sp. n. <bold>A</bold> External ventral view, <bold>B</bold> internal dorsal view and <bold>C</bold> spermatheca, and black arrow indicates the connection of the spermatheca and spermathecal pore.</p></caption><graphic xmlns:xlink="http://www.w3.org/1999/xlink" xlink:href="ZooKeys-090-035-g004.jpg" position="float" orientation="portrait" xlink:type="simple"/></fig><table-wrap id="T4" position="float" orientation="portrait"><label>Table 4.</label><caption><p>Holotype and Paratype dimension and other morphological characteristics of <italic><tp:taxon-name>Amynthas borealis</tp:taxon-name></italic> Panha &amp; Bantaowong, sp. n.</p></caption><table><tbody><tr><th rowspan="2" colspan="1">CharactersTypes</th><th rowspan="2" colspan="1">Body length (mm)</th><th rowspan="2" colspan="1">Number of segments </th><th rowspan="2" colspan="1">Genital markings</th><th rowspan="2" colspan="1">First dorsal pore</th><th rowspan="1" colspan="2">Number of setae</th><th rowspan="2" colspan="1">Between male pore</th><th rowspan="2" colspan="1">Prostate glands</th><th rowspan="2" colspan="1">Intestinal caeca</th></tr><tr><td rowspan="1" colspan="1">VII</td><td rowspan="1" colspan="1">XX</td></tr><tr><td rowspan="1" colspan="1">HolotypeCUMZ 3208</td><td rowspan="1" colspan="1">54</td><td rowspan="1" colspan="1">89</td><td rowspan="1" colspan="1">Absent</td><td rowspan="1" colspan="1">5/6</td><td rowspan="1" colspan="1">39</td><td rowspan="1" colspan="1">51</td><td rowspan="1" colspan="1">0</td><td rowspan="1" colspan="1">XVII–XIX</td><td rowspan="1" colspan="1">XXVII–XXV</td></tr><tr><td rowspan="1" colspan="1">ParatypeCUMZ 3209</td><td rowspan="1" colspan="1"/><td rowspan="1" colspan="1"/><td rowspan="1" colspan="1"/><td rowspan="1" colspan="1"/><td rowspan="1" colspan="1"/><td rowspan="1" colspan="1"/><td rowspan="1" colspan="1"/><td rowspan="1" colspan="1"/><td rowspan="1" colspan="1"/></tr><tr><td rowspan="1" colspan="1">1</td><td rowspan="1" colspan="1">45</td><td rowspan="1" colspan="1">87</td><td rowspan="1" colspan="1">Absent</td><td rowspan="1" colspan="1">5/6</td><td rowspan="1" colspan="1">51</td><td rowspan="1" colspan="1">48</td><td rowspan="1" colspan="1">0</td><td rowspan="1" colspan="1">XVII–XX</td><td rowspan="1" colspan="1">XXVII–XXIV</td></tr><tr><td rowspan="1" colspan="1">2</td><td rowspan="1" colspan="1">42</td><td rowspan="1" colspan="1">78</td><td rowspan="1" colspan="1">Absent</td><td rowspan="1" colspan="1">5/6</td><td rowspan="1" colspan="1">49</td><td rowspan="1" colspan="1">45</td><td rowspan="1" colspan="1">0</td><td rowspan="1" colspan="1">XVIII–XIX</td><td rowspan="1" colspan="1">XXVII–XXIII</td></tr><tr><td rowspan="1" colspan="1">3 </td><td rowspan="1" colspan="1">44</td><td rowspan="1" colspan="1">79</td><td rowspan="1" colspan="1">Absent</td><td rowspan="1" colspan="1">5/6</td><td rowspan="1" colspan="1">51</td><td rowspan="1" colspan="1">50</td><td rowspan="1" colspan="1">0</td><td rowspan="1" colspan="1">XVII–XX</td><td rowspan="1" colspan="1">XXVII–XXIII</td></tr><tr><td rowspan="1" colspan="1">4 </td><td rowspan="1" colspan="1">42</td><td rowspan="1" colspan="1">86</td><td rowspan="1" colspan="1">Absent</td><td rowspan="1" colspan="1">5/6</td><td rowspan="1" colspan="1">54</td><td rowspan="1" colspan="1">41</td><td rowspan="1" colspan="1">0</td><td rowspan="1" colspan="1">XVIII–XIX</td><td rowspan="1" colspan="1">XXVII–XXIV</td></tr><tr><td rowspan="1" colspan="1">5</td><td rowspan="1" colspan="1">44</td><td rowspan="1" colspan="1">85</td><td rowspan="1" colspan="1">Absent</td><td rowspan="1" colspan="1">5/6</td><td rowspan="1" colspan="1">40</td><td rowspan="1" colspan="1">40</td><td rowspan="1" colspan="1">0</td><td rowspan="1" colspan="1">XVIII–XIX</td><td rowspan="1" colspan="1">XXVII–XXIV</td></tr><tr><td rowspan="1" colspan="1">6</td><td rowspan="1" colspan="1">42</td><td rowspan="1" colspan="1">85</td><td rowspan="1" colspan="1">Absent</td><td rowspan="1" colspan="1">5/6</td><td rowspan="1" colspan="1">46</td><td rowspan="1" colspan="1">48</td><td rowspan="1" colspan="1">0</td><td rowspan="1" colspan="1">XVII–XIX</td><td rowspan="1" colspan="1">XXVII–XXIV</td></tr><tr><td rowspan="1" colspan="1">7</td><td rowspan="1" colspan="1">42</td><td rowspan="1" colspan="1">77</td><td rowspan="1" colspan="1">Absent</td><td rowspan="1" colspan="1">5/6</td><td rowspan="1" colspan="1">44</td><td rowspan="1" colspan="1">50</td><td rowspan="1" colspan="1">0</td><td rowspan="1" colspan="1">XVII–XX</td><td rowspan="1" colspan="1">XXVII–XXV</td></tr><tr><td rowspan="1" colspan="1">8</td><td rowspan="1" colspan="1">42</td><td rowspan="1" colspan="1">83</td><td rowspan="1" colspan="1">Absent</td><td rowspan="1" colspan="1">5/6</td><td rowspan="1" colspan="1">48</td><td rowspan="1" colspan="1">52</td><td rowspan="1" colspan="1">0</td><td rowspan="1" colspan="1">XVII–XIX</td><td rowspan="1" colspan="1">XXVII–XXV</td></tr></tbody></table></table-wrap></tp:treatment-sec><tp:treatment-sec sec-type="Variation"><title>Variation:</title><p>The holotype measures 54 mm body length with 89 segments; the eight paratypes range in size from 42–45 mm (42.87±1.25 mm) body length with 77–87 segments (<xref ref-type="table" rid="T4">Table 4</xref>).</p></tp:treatment-sec><tp:treatment-sec sec-type="Type locality"><title>Type locality:</title><p>Chaloemprakiat district, Nan province, Thailand, <named-content xmlns:xlink="http://www.w3.org/1999/xlink" content-type="dwc:verbatimCoordinates" xlink:type="simple">19°34'48.5"N, 101°04'53.1"E</named-content>, 513 meters elevation (7th August 2010).</p></tp:treatment-sec><tp:treatment-sec sec-type="Etymology"><title>Etymology:</title><p>The specific epithet “<italic>borealis</italic>” derived from Latin word “boreal” mean “north”. This name refers to the location of type locality in the north of Thailand.</p></tp:treatment-sec><tp:treatment-sec sec-type="Type material"><title>Type material:</title><p>The holotype (CUMZ 3208) and seven paratypes (CUMZ 3209) are deposited in Chulalongkorn University, Museum of Zoology. Another two paratypes will be deposited in the Biozentrum Grindel und Zoologisches Museum, Hamburg, Germany (UHH), and another two paratypes in the Natural History Museum, London (NHM).</p></tp:treatment-sec><tp:treatment-sec sec-type="Habitat"><title>Habitat:</title><p>Found in the top soil at about 10 cm depth, the soil surface covered with the leaf litter of a deciduous limestone forest, mostly disturbed. The soil was carefully dug close to the casts.</p></tp:treatment-sec><tp:treatment-sec sec-type="Diagnosis"><title>Diagnosis:</title><p><italic><tp:taxon-name>Amynthas borealis</tp:taxon-name></italic> sp. n. is a small sized terrestrial earthworm small male pores, a transverse ridge anterior to the male pores in XVII, and no genital mar<!--PageBreak-->kings. One pair of sc in VIII, each spermathecae consists of a large sac-shaped ampulla and elongated tubular shaped diverticulum. Testis sacs joined ventrally, intestinal origin XV, intestinal caeca simple, first dorsal pore in 5/6.</p></tp:treatment-sec><tp:treatment-sec sec-type="Remarks"><title>Remarks:</title><p><italic><tp:taxon-name>Amynthas borealis</tp:taxon-name></italic> sp. n. is one of the smaller <italic><tp:taxon-name>Amynthas</tp:taxon-name></italic>. The characteristic male field is difficult to see in newly collected specimens but can be clearly observed after preservation. Compared with the two other closely related species from Laos, <italic><tp:taxon-name>Amynthas chandyi</tp:taxon-name></italic> and <italic><tp:taxon-name>Amynthas namphouinensis</tp:taxon-name></italic>, which belong in the same <italic>zebrus</italic>-group, <italic><tp:taxon-name>Amynthas chandyi</tp:taxon-name></italic> is similar to <italic><tp:taxon-name>Amynthas borealis</tp:taxon-name></italic> sp. n. However, distinctive differences include the distance between mp of the new species, being 1.0 mm in the holotype with a range of 0.8–1.0 mm (0.95±0.09 mm) in <italic><tp:taxon-name>Amynthas borealis</tp:taxon-name></italic> sp. n. compared to 1.5–2.4 mm. The distance between the male pores as a fraction of the estimated circumference of the 18th segment is 0.10–0.14 in <italic><tp:taxon-name>Amynthas borealis</tp:taxon-name></italic> sp. n., but 0.14–0.32 in <italic><tp:taxon-name>Amynthas chandyi</tp:taxon-name></italic>. There are no genital markings in the new species; the distance between a pair of sp is also different, being 0.5–1.0 mm (0.9±0.19 mm) in the new species compared to 1.2–1.5 mm for <italic><tp:taxon-name>Amynthas chandyi</tp:taxon-name></italic><!--PageBreak-->. Moreover, <italic><tp:taxon-name>Amynthas borealis</tp:taxon-name></italic> sp. n. has no genital marking glands at all, whilst <italic><tp:taxon-name>Amynthas chandyi</tp:taxon-name></italic> exhibits circular genital markings in various locations, paired or single mid ventral in VII and VIII; usually 3 or 4 in total.</p></tp:treatment-sec><tp:treatment-sec><!--Section generated to contain objects referenced in tp:taxon-treatment.--><fig id="F1" position="float" orientation="portrait"><label>Figure 1.</label><caption><p>Map of type locality of <bold>1</bold> <italic><tp:taxon-name>Amynthas srinan</tp:taxon-name></italic> sp. n. from Srinan National Park, Nan province, <bold>2</bold> <italic><tp:taxon-name>Amynthas phatubensis</tp:taxon-name></italic> sp. n. from Tham Pha Tub Arboretum, Nan province, <bold>3</bold> <italic><tp:taxon-name>Amynthas tontong</tp:taxon-name></italic> sp. n. from Tontong Waterfall, Pua district, Nan province and <bold>4</bold> <italic><tp:taxon-name>Amynthas borealis</tp:taxon-name></italic> sp. n. from a small hill near Chaloemprakiat district, Nan province.</p></caption><graphic xmlns:xlink="http://www.w3.org/1999/xlink" xlink:href="ZooKeys-090-035-g001.jpg" position="float" orientation="portrait" xlink:type="simple"/></fig></tp:treatment-sec></tp:taxon-treatment>
