# Supplementary material for: New earthworm species of the genus Amynthas Kinberg, 1867 from Thailand (Clitellata, Oligochaeta, Megascolecidae)
Source: Zookeys. 2011 Apr 14;(90):35–62. doi: 10.3897/zookeys.90.1121 (PMC3084491; doi:10.3897/zookeys.90.1121)
Supplement: XML Treatment for Amynthas srinan [file zookeys.90.1121-treatment4.xml]

<!DOCTYPE tp:taxon-treatment
  PUBLIC "-//TaxonX//DTD Taxonomic Treatment Publishing DTD v0 20100105//EN" "tax-treatment-NSO.dtd">
<tp:taxon-treatment xmlns:tp="http://www.plazi.org/taxpub"><tp:treatment-meta><mixed-citation publication-type="journal"><person-group><name><surname>Bantaowong</surname><given-names>Ueangfa</given-names></name><name><surname>Chanabun</surname><given-names>Ratmanee</given-names></name><name><surname>Tongkerd</surname><given-names>Piyoros</given-names></name><name><surname>Sutcharit</surname><given-names>Chirasak</given-names></name><name><surname>James</surname><given-names>Samuel W.</given-names></name><name><surname>Panha</surname><given-names>Somsak</given-names></name></person-group><article-title>New earthworm species of the genus <italic>Amynthas</italic> Kinberg, 1867 from Thailand (Clitellata, Oligochaeta, Megascolecidae)</article-title><source>Zookeys</source><day>14</day><month>4</month><year>2011</year><volume>2011</volume><issue>90</issue><fpage>35</fpage><lpage>62</lpage><pub-id pub-id-type="doi">10.3897/zookeys.90.1121</pub-id></mixed-citation></tp:treatment-meta><tp:nomenclature><tp:taxon-name>
                            <tp:taxon-name-part taxon-name-part-type="genus">Amynthas</tp:taxon-name-part>
                            <tp:taxon-name-part taxon-name-part-type="species">srinan</tp:taxon-name-part>
                            <object-id xmlns:xlink="http://www.w3.org/1999/xlink" xlink:type="simple">urn:lsid:zoobank.org:act:C3EC91E6-B29A-4C72-908F-1858DE7F21DA</object-id>
                        		<object-id xmlns:xlink="http://www.w3.org/1999/xlink" xlink:type="simple">http://species-id.net/wiki/Amynthas_srinan</object-id>
                        </tp:taxon-name><tp:taxon-authority>Panha &amp; Bantaowong</tp:taxon-authority><tp:taxon-status xmlns:xlink="http://www.w3.org/1999/xlink" xlink:type="simple">sp. n.</tp:taxon-status><xref ref-type="fig" rid="F1">Figs 1</xref><xref ref-type="fig" rid="F5">5</xref></tp:nomenclature><tp:treatment-sec sec-type="Description of Holotype"><title>Description of Holotype:</title><p>Dimensions; 47 mm by 1.8 mm at segment X, 2.3 at segment XX, 2.3 mm at clitellum; body cylindrical with 77 segments. Setae regularly distributed around segmental equators, numbering 36 at VII, 42 at XX, four between mp, setae formula AA:AB:ZZ:ZY= 1.5:1:2:1 at XIII. Single fp at XIV. Prostomium epilobic with tongue open. First dorsal pore at 4/5 or 5/6. Clitellum annular XIV–XVI with no setae.</p><p>Mp on circular porophores in XVIII, 0.30 circumference apart ventrally; distance between mp 1.5 mm. Genital markings small, postsetal, closely paired near mid ventral<!--PageBreak--> of XVII and XVIII. Sp paired in 7/8 at 6th setal lines, 0.26 circumference apart ventrally; distance between sp 1.5 mm. Genital markings tiny, closely paired on near mid ventral of VII and VIII.</p><p>Septa 5/6 and 6/7 thick, 7/8 thin, 8/9 and 9/10 absent, 10/11–13/14 thin. Gizzard globular within VIII–X, intestinal origin in XV, no lymph glands observed. Typhlosole small from XXVII. Ic originated from XXVII extending forward to XXIII, long finger-shape. Hearts esophageal in X–XIII. Holandric; testes and funnels in ventrally joined sacs in X–XI. Sv paired in XI–XII. Prostates in XVIII, extending between XVII–XX; prostatic ducts tightly folded twice. Genital marking glands paired in XVII and XVIII corresponding to external genital papillae, each consisting of a stalk with terminal multi-lobed glandular part.</p><p>Ovaries in XIII. Sc one pair in VIII; ampulla oval to kidney-shaped, with stout duct shorter than ampulla. Diverticulum with oval bulb terminal, stalk attached to duct near body wall. Genital markings stalked, corresponding to external genital papillae; each gland small consisting of a stalk with terminal multi-lobed glandular part.</p><p><!--PageBreak--><!--PageBreak--><!--PageBreak-->All the key morphological characters of the holotype and paratype specimens are given in <xref ref-type="table" rid="T5">Table 5</xref>.</p><fig id="F5" position="float" orientation="portrait"><label>Figure 5.</label><caption><p>External and internal morphology of holotype (CUMZ 3210) of <italic><tp:taxon-name>Amynthas srinan</tp:taxon-name></italic> sp. n. <bold>A</bold> External ventral view, <bold>B</bold> internal dorsal view and <bold>C</bold> spermatheca, and black arrow indicates the connection of the spermatheca and spermathecal pore.</p></caption><graphic xmlns:xlink="http://www.w3.org/1999/xlink" xlink:href="ZooKeys-090-035-g005.jpg" position="float" orientation="portrait" xlink:type="simple"/></fig><table-wrap id="T5" position="float" orientation="portrait"><label>Table 5.</label><caption><p>Holotype and Paratype dimension and other morphological characteristics of <italic><tp:taxon-name>Amynthas srinan</tp:taxon-name></italic> Panha &amp; Bantaowong, sp. n.</p></caption><table><tbody><tr><th rowspan="2" colspan="1">CharactersTypes</th><th rowspan="2" colspan="1">Body length (mm)</th><th rowspan="2" colspan="1">Number of segments </th><th rowspan="1" colspan="2">Location of genital markings</th><th rowspan="2" colspan="1">First dorsal pore</th><th rowspan="1" colspan="2">Number of setae</th><th rowspan="2" colspan="1">Between male pore</th><th rowspan="2" colspan="1">Prostate glands</th><th rowspan="2" colspan="1">Intestinal caeca</th></tr><tr><th rowspan="1" colspan="1">preclitellum</th><th rowspan="1" colspan="1">postclitellum</th><th rowspan="1" colspan="1">VII</th><th rowspan="1" colspan="1">XX</th></tr><tr><td rowspan="1" colspan="1">HolotypeCUMZ 3210</td><td rowspan="1" colspan="1">47</td><td rowspan="1" colspan="1">77</td><td rowspan="1" colspan="1">VII, VIII</td><td rowspan="1" colspan="1">XVII, XVIII</td><td rowspan="1" colspan="1">5/6</td><td rowspan="1" colspan="1">36</td><td rowspan="1" colspan="1">42</td><td rowspan="1" colspan="1">4</td><td rowspan="1" colspan="1">XVII–XX</td><td rowspan="1" colspan="1">XXVII–XXIII</td></tr><tr><td rowspan="1" colspan="1">ParatypeCUMZ 3211</td><td rowspan="1" colspan="10"/></tr><tr><td rowspan="1" colspan="1">1</td><td rowspan="1" colspan="1">35</td><td rowspan="1" colspan="1">75</td><td rowspan="1" colspan="1">VII, VIII</td><td rowspan="1" colspan="1">XVII, XVIII</td><td rowspan="1" colspan="1">5/6</td><td rowspan="1" colspan="1">40</td><td rowspan="1" colspan="1">42</td><td rowspan="1" colspan="1">6</td><td rowspan="1" colspan="1">XVII–XX</td><td rowspan="1" colspan="1">XXVII–XXV</td></tr><tr><td rowspan="1" colspan="1">2</td><td rowspan="1" colspan="1">44</td><td rowspan="1" colspan="1">76</td><td rowspan="1" colspan="1">VII, VIII</td><td rowspan="1" colspan="1">XVII, XVIII</td><td rowspan="1" colspan="1">5/6</td><td rowspan="1" colspan="1">36</td><td rowspan="1" colspan="1">42</td><td rowspan="1" colspan="1">5</td><td rowspan="1" colspan="1">XVII–XX</td><td rowspan="1" colspan="1">XXVII–XXIV</td></tr><tr><td rowspan="1" colspan="1">3 </td><td rowspan="1" colspan="1">39</td><td rowspan="1" colspan="1">65</td><td rowspan="1" colspan="1">VII, VIII</td><td rowspan="1" colspan="1">XVII, XVIII</td><td rowspan="1" colspan="1">5/6</td><td rowspan="1" colspan="1">37</td><td rowspan="1" colspan="1">46</td><td rowspan="1" colspan="1">4</td><td rowspan="1" colspan="1">XVIII–XX</td><td rowspan="1" colspan="1">XXVII–XXIV</td></tr><tr><td rowspan="1" colspan="1">4 </td><td rowspan="1" colspan="1">44</td><td rowspan="1" colspan="1">70</td><td rowspan="1" colspan="1">VII, VIII</td><td rowspan="1" colspan="1">XVII, XVIII</td><td rowspan="1" colspan="1">5/6</td><td rowspan="1" colspan="1">36</td><td rowspan="1" colspan="1">49</td><td rowspan="1" colspan="1">5</td><td rowspan="1" colspan="1">XVII–XIX</td><td rowspan="1" colspan="1">XXVII–XXIV</td></tr><tr><td rowspan="1" colspan="1">5</td><td rowspan="1" colspan="1">47</td><td rowspan="1" colspan="1">78</td><td rowspan="1" colspan="1">VII, VIII</td><td rowspan="1" colspan="1">XVII, XVIII</td><td rowspan="1" colspan="1">5/6</td><td rowspan="1" colspan="1">38</td><td rowspan="1" colspan="1">45</td><td rowspan="1" colspan="1">4</td><td rowspan="1" colspan="1">XVII–XX</td><td rowspan="1" colspan="1">XXVII–XXIV</td></tr><tr><td rowspan="1" colspan="1">6 </td><td rowspan="1" colspan="1">37</td><td rowspan="1" colspan="1">68</td><td rowspan="1" colspan="1">VII, VIII</td><td rowspan="1" colspan="1">XVII, XVIII</td><td rowspan="1" colspan="1">5/6</td><td rowspan="1" colspan="1">40</td><td rowspan="1" colspan="1">44</td><td rowspan="1" colspan="1">4</td><td rowspan="1" colspan="1">XVII–XX</td><td rowspan="1" colspan="1">XXVII–XXV</td></tr><tr><td rowspan="1" colspan="1">7</td><td rowspan="1" colspan="1">38</td><td rowspan="1" colspan="1">77</td><td rowspan="1" colspan="1">VII, VIII</td><td rowspan="1" colspan="1">XVII, XVIII</td><td rowspan="1" colspan="1">4/5</td><td rowspan="1" colspan="1">43</td><td rowspan="1" colspan="1">48</td><td rowspan="1" colspan="1">5</td><td rowspan="1" colspan="1">XVII–XXI</td><td rowspan="1" colspan="1">XXVII–XXIV</td></tr><tr><td rowspan="1" colspan="1">8</td><td rowspan="1" colspan="1">37</td><td rowspan="1" colspan="1">52</td><td rowspan="1" colspan="1">VII, VIII</td><td rowspan="1" colspan="1">XVII, XVIII</td><td rowspan="1" colspan="1">4/5</td><td rowspan="1" colspan="1">38</td><td rowspan="1" colspan="1">42</td><td rowspan="1" colspan="1">4</td><td rowspan="1" colspan="1">XVII–XXI</td><td rowspan="1" colspan="1">XXVII–XXV</td></tr><tr><td rowspan="1" colspan="1">9</td><td rowspan="1" colspan="1">35</td><td rowspan="1" colspan="1">57</td><td rowspan="1" colspan="1">VII, VIII</td><td rowspan="1" colspan="1">XVII, XVIII</td><td rowspan="1" colspan="1">4/5</td><td rowspan="1" colspan="1">41</td><td rowspan="1" colspan="1">44</td><td rowspan="1" colspan="1">4</td><td rowspan="1" colspan="1">XVII–XX</td><td rowspan="1" colspan="1">XXVII–XXIV</td></tr><tr><td rowspan="1" colspan="1">10</td><td rowspan="1" colspan="1">38</td><td rowspan="1" colspan="1">78</td><td rowspan="1" colspan="1">VII, VIII</td><td rowspan="1" colspan="1">XVII, XVIII</td><td rowspan="1" colspan="1">5/6</td><td rowspan="1" colspan="1">36</td><td rowspan="1" colspan="1">40</td><td rowspan="1" colspan="1">4</td><td rowspan="1" colspan="1">XVII–XX</td><td rowspan="1" colspan="1">XXVII–XXIV</td></tr><tr><td rowspan="1" colspan="1">11</td><td rowspan="1" colspan="1">42</td><td rowspan="1" colspan="1">77</td><td rowspan="1" colspan="1">VII, VIII</td><td rowspan="1" colspan="1">XVII, XVIII</td><td rowspan="1" colspan="1">4/5</td><td rowspan="1" colspan="1">42</td><td rowspan="1" colspan="1">47</td><td rowspan="1" colspan="1">4</td><td rowspan="1" colspan="1">XVII–XXI</td><td rowspan="1" colspan="1">XXVII–XXIII</td></tr><tr><td rowspan="1" colspan="1">12</td><td rowspan="1" colspan="1">45</td><td rowspan="1" colspan="1">77</td><td rowspan="1" colspan="1">VII, VIII</td><td rowspan="1" colspan="1">XVII, XVIII</td><td rowspan="1" colspan="1">5/6</td><td rowspan="1" colspan="1">39</td><td rowspan="1" colspan="1">45</td><td rowspan="1" colspan="1">5</td><td rowspan="1" colspan="1">XVII–XX</td><td rowspan="1" colspan="1">XXVII–XXIV</td></tr><tr><td rowspan="1" colspan="1">13</td><td rowspan="1" colspan="1">40</td><td rowspan="1" colspan="1">77</td><td rowspan="1" colspan="1">VII, VIII</td><td rowspan="1" colspan="1">XVII, XVIII</td><td rowspan="1" colspan="1">5/6</td><td rowspan="1" colspan="1">40</td><td rowspan="1" colspan="1">48</td><td rowspan="1" colspan="1">4</td><td rowspan="1" colspan="1">XVII–XIX</td><td rowspan="1" colspan="1">XXVII–XXV</td></tr><tr><td rowspan="1" colspan="1">14</td><td rowspan="1" colspan="1">39</td><td rowspan="1" colspan="1">77</td><td rowspan="1" colspan="1">VII, VIII</td><td rowspan="1" colspan="1">XVII, XVIII</td><td rowspan="1" colspan="1">5/6</td><td rowspan="1" colspan="1">39</td><td rowspan="1" colspan="1">47</td><td rowspan="1" colspan="1">4</td><td rowspan="1" colspan="1">XVII–XX</td><td rowspan="1" colspan="1">XXVII–XXIV</td></tr><tr><td rowspan="1" colspan="1">15</td><td rowspan="1" colspan="1">43</td><td rowspan="1" colspan="1">77</td><td rowspan="1" colspan="1">VII, VIII</td><td rowspan="1" colspan="1">XVII, XVIII</td><td rowspan="1" colspan="1">5/6</td><td rowspan="1" colspan="1">40</td><td rowspan="1" colspan="1">44</td><td rowspan="1" colspan="1">4</td><td rowspan="1" colspan="1">XVII–XX</td><td rowspan="1" colspan="1">XXVII–XXIII</td></tr><tr><td rowspan="1" colspan="1">16</td><td rowspan="1" colspan="1">40</td><td rowspan="1" colspan="1">75</td><td rowspan="1" colspan="1">VII, VIII</td><td rowspan="1" colspan="1">XVII, XVIII</td><td rowspan="1" colspan="1">5/6</td><td rowspan="1" colspan="1">41</td><td rowspan="1" colspan="1">49</td><td rowspan="1" colspan="1">4</td><td rowspan="1" colspan="1">XVII–XX</td><td rowspan="1" colspan="1">XXVII–XXIV</td></tr><tr><td rowspan="1" colspan="1">17</td><td rowspan="1" colspan="1">37</td><td rowspan="1" colspan="1">75</td><td rowspan="1" colspan="1">VII, VIII</td><td rowspan="1" colspan="1">XVII, XVIII</td><td rowspan="1" colspan="1">4/5</td><td rowspan="1" colspan="1">36</td><td rowspan="1" colspan="1">46</td><td rowspan="1" colspan="1">4</td><td rowspan="1" colspan="1">XVII–XIX</td><td rowspan="1" colspan="1">XXVII–XXIV</td></tr><tr><td rowspan="1" colspan="1">18</td><td rowspan="1" colspan="1">36</td><td rowspan="1" colspan="1">60</td><td rowspan="1" colspan="1">VII, VIII</td><td rowspan="1" colspan="1">XVII, XVIII</td><td rowspan="1" colspan="1">5/6</td><td rowspan="1" colspan="1">40</td><td rowspan="1" colspan="1">47</td><td rowspan="1" colspan="1">5</td><td rowspan="1" colspan="1">XVII–XX</td><td rowspan="1" colspan="1">XXVII–XXIV</td></tr><tr><td rowspan="1" colspan="1">19</td><td rowspan="1" colspan="1">39</td><td rowspan="1" colspan="1">75</td><td rowspan="1" colspan="1">VII, VIII</td><td rowspan="1" colspan="1">XVII, XVIII</td><td rowspan="1" colspan="1">5/6</td><td rowspan="1" colspan="1">37</td><td rowspan="1" colspan="1">44</td><td rowspan="1" colspan="1">4</td><td rowspan="1" colspan="1">XVII–XX</td><td rowspan="1" colspan="1">XXVII–XXIII</td></tr><tr><td rowspan="1" colspan="1">20</td><td rowspan="1" colspan="1">47</td><td rowspan="1" colspan="1">78</td><td rowspan="1" colspan="1">VII, VIII</td><td rowspan="1" colspan="1">XVII, XVIII</td><td rowspan="1" colspan="1">4/5</td><td rowspan="1" colspan="1">36</td><td rowspan="1" colspan="1">42</td><td rowspan="1" colspan="1">4</td><td rowspan="1" colspan="1">XVII–XX</td><td rowspan="1" colspan="1">XXVII–XXV</td></tr><tr><td rowspan="1" colspan="1">21</td><td rowspan="1" colspan="1">42</td><td rowspan="1" colspan="1">71</td><td rowspan="1" colspan="1">VII, VIII</td><td rowspan="1" colspan="1">XVII, XVIII</td><td rowspan="1" colspan="1">5/6</td><td rowspan="1" colspan="1">40</td><td rowspan="1" colspan="1">46</td><td rowspan="1" colspan="1">4</td><td rowspan="1" colspan="1">XVII–XX</td><td rowspan="1" colspan="1">XXVII–XXIV</td></tr><tr><td rowspan="1" colspan="1">22</td><td rowspan="1" colspan="1">35</td><td rowspan="1" colspan="1">56</td><td rowspan="1" colspan="1">VII, VIII</td><td rowspan="1" colspan="1">XVII, XVIII</td><td rowspan="1" colspan="1">4/5</td><td rowspan="1" colspan="1">41</td><td rowspan="1" colspan="1">43</td><td rowspan="1" colspan="1">4</td><td rowspan="1" colspan="1">XVII–XIX</td><td rowspan="1" colspan="1">XXVII–XXIV</td></tr><tr><td rowspan="1" colspan="1">23</td><td rowspan="1" colspan="1">36</td><td rowspan="1" colspan="1">69</td><td rowspan="1" colspan="1">VII, VIII</td><td rowspan="1" colspan="1">XVII, XVIII</td><td rowspan="1" colspan="1">5/6</td><td rowspan="1" colspan="1">36</td><td rowspan="1" colspan="1">45</td><td rowspan="1" colspan="1">4</td><td rowspan="1" colspan="1">XVII–XX</td><td rowspan="1" colspan="1">XXVII–XXV</td></tr><tr><td rowspan="1" colspan="1">24</td><td rowspan="1" colspan="1">42</td><td rowspan="1" colspan="1">73</td><td rowspan="1" colspan="1">VII, VIII</td><td rowspan="1" colspan="1">XVII, XVIII</td><td rowspan="1" colspan="1">5/6</td><td rowspan="1" colspan="1">36</td><td rowspan="1" colspan="1">46</td><td rowspan="1" colspan="1">4</td><td rowspan="1" colspan="1">XVII–XX</td><td rowspan="1" colspan="1">XXVII–XXIV</td></tr><tr><td rowspan="1" colspan="1">25</td><td rowspan="1" colspan="1">44</td><td rowspan="1" colspan="1">76</td><td rowspan="1" colspan="1">VII, VIII</td><td rowspan="1" colspan="1">XVII, XVIII</td><td rowspan="1" colspan="1">4/5</td><td rowspan="1" colspan="1">39</td><td rowspan="1" colspan="1">47</td><td rowspan="1" colspan="1">6</td><td rowspan="1" colspan="1">XVI–XX</td><td rowspan="1" colspan="1">XXVII–XXV</td></tr><tr><td rowspan="1" colspan="1">26</td><td rowspan="1" colspan="1">35</td><td rowspan="1" colspan="1">69</td><td rowspan="1" colspan="1">VII, VIII</td><td rowspan="1" colspan="1">XVII, XVIII</td><td rowspan="1" colspan="1">5/6</td><td rowspan="1" colspan="1">36</td><td rowspan="1" colspan="1">44</td><td rowspan="1" colspan="1">4</td><td rowspan="1" colspan="1">XVII–XIX</td><td rowspan="1" colspan="1">XXVII–XXIII</td></tr><tr><td rowspan="1" colspan="1">27</td><td rowspan="1" colspan="1">38</td><td rowspan="1" colspan="1">75</td><td rowspan="1" colspan="1">VII, VIII</td><td rowspan="1" colspan="1">XVII, XVIII</td><td rowspan="1" colspan="1">5/6</td><td rowspan="1" colspan="1">37</td><td rowspan="1" colspan="1">45</td><td rowspan="1" colspan="1">4</td><td rowspan="1" colspan="1">XVII–XX</td><td rowspan="1" colspan="1">XXVII–XXIV</td></tr><tr><td rowspan="1" colspan="1">28</td><td rowspan="1" colspan="1">35</td><td rowspan="1" colspan="1">78</td><td rowspan="1" colspan="1">VII, VIII</td><td rowspan="1" colspan="1">XVII, XVIII</td><td rowspan="1" colspan="1">5/6</td><td rowspan="1" colspan="1">39</td><td rowspan="1" colspan="1">44</td><td rowspan="1" colspan="1">4</td><td rowspan="1" colspan="1">XVII–XIX</td><td rowspan="1" colspan="1">XXVII–XXV</td></tr></tbody></table></table-wrap></tp:treatment-sec><tp:treatment-sec sec-type="Variation"><title>Variation:</title><p>The holotype measures 47 mm body length with 77 segments and the first dorsal pore located at 5/6; the twenty eight paratypes range in size between 35–47 mm (39.75±4.27 mm) body length with 52–78 segments, and first dorsal pore at 4/5 (8 samples) or 5/6 (20 samples) (<xref ref-type="table" rid="T5">Table 5</xref>).</p></tp:treatment-sec><tp:treatment-sec sec-type="Type locality"><title>Type locality:</title><p>Srinan National Park, Nan province, Thailand, <named-content xmlns:xlink="http://www.w3.org/1999/xlink" content-type="dwc:verbatimCoordinates" xlink:type="simple">18°22'11.1"N, 100°50'23.2"E</named-content>, 607 meters elevation (30th September 2010).</p></tp:treatment-sec><tp:treatment-sec sec-type="Etymology"><title>Etymology:</title><p>This species was named after the type locality Srinan National Park.</p></tp:treatment-sec><tp:treatment-sec sec-type="Type material"><title>Type material:</title><p>The holotype (CUMZ 3210) and 25 paratypes (CUMZ 3211) are deposited in Chulalongkorn University, Museum of Zoology. Another five paratypes will be deposited in the Biozentrum Grindel und Zoologisches Museum, Hamburg, Germany (UHH), and four paratypes in the Natural History Museum, London (NHM).</p></tp:treatment-sec><tp:treatment-sec sec-type="Habitat"><title>Habitat:</title><p>Found in the top soil at about 10 cm depth, the soil surface covered with leaf litters of deciduous forest. The soil was carefully dug close to the castes.</p></tp:treatment-sec><tp:treatment-sec sec-type="Diagnosis"><title>Diagnosis:</title><p><italic><tp:taxon-name>Amynthas srinan</tp:taxon-name></italic> sp. n. is the smallest <italic><tp:taxon-name>Amynthas</tp:taxon-name></italic> ever collected in Thailand. Male pores on distinct round porophores, genital markings paired near mid ventral of VII, VIII, XVII and XVIII; each with genital marking glands. Each spermathecae consists of a kidney-shaped ampulla and an oval shaped diverticulum. Testes sacs ventrally joined, intestinal origin XV, intestinal caeca simple, first dorsal pores at 4/5 or 5/6.</p></tp:treatment-sec><tp:treatment-sec sec-type="Remarks"><title>Remarks:</title><p><italic><tp:taxon-name>Amynthas srinan</tp:taxon-name></italic> sp. n., along with <italic><tp:taxon-name>Amynthas exiguus exiguus</tp:taxon-name></italic> and <italic><tp:taxon-name>Amynthas tontong</tp:taxon-name></italic> sp. n., is one of if not the smallest <italic><tp:taxon-name>Amynthas</tp:taxon-name></italic> recorded so far. It has external characteristics which are easily seen in both newly collected and preserved materials. Compared with the two other closely related species from Laos, <italic><tp:taxon-name>Amynthas chandyi</tp:taxon-name></italic> and <italic><tp:taxon-name>Amynthas namphouinensis</tp:taxon-name></italic>, which belong in the same <italic>zebrus</italic>-group, <italic><tp:taxon-name>Amynthas chandyi</tp:taxon-name></italic> is very similar in appearance to <italic><tp:taxon-name>Amynthas srinan</tp:taxon-name></italic> sp. n. However, they clearly differ in certain specific details of their significant characters, such as the distance between the mp which in <italic><tp:taxon-name>Amynthas srinan</tp:taxon-name></italic> sp. n. is 1.5 mm for holotype and ranged from 1.5–2.0 mm (1.41±4.27 mm), while in <italic><tp:taxon-name>Amynthas chandyi</tp:taxon-name></italic> this ranged from 1.5–2.4 mm. The distance between the male pores as a fraction of the estimated circumference of the 18th segment is 0.24–0.30 in <italic><tp:taxon-name>Amynthas srinan</tp:taxon-name></italic> sp. n., and 0.14–0.32 in <italic><tp:taxon-name>Amynthas chandyi</tp:taxon-name></italic>. This is not convincing as a diagnostic difference, because there is significant overlap with the highly variable <italic><tp:taxon-name>Amynthas chandyi</tp:taxon-name></italic>. In addition, although genital markings are clearly observed in both <italic><tp:taxon-name>Amynthas chandyi</tp:taxon-name></italic> and <italic><tp:taxon-name>Amynthas srinan</tp:taxon-name></italic> sp. n. on the sc and mp areas, <italic><tp:taxon-name>Amynthas srinan</tp:taxon-name></italic> sp. n. has a much larger number and different arrangement of such markings. The distance between pairs of sp is quite similar, being 1.5–2.0 mm (1.34±2.31mm) in <italic><tp:taxon-name>Amynthas srinan</tp:taxon-name></italic> sp. n. and 1.2–1.5 mm in <italic><tp:taxon-name>Amynthas chandyi</tp:taxon-name></italic>.</p></tp:treatment-sec><tp:treatment-sec><!--Section generated to contain objects referenced in tp:taxon-treatment.--><fig id="F1" position="float" orientation="portrait"><label>Figure 1.</label><caption><p>Map of type locality of <bold>1</bold> <italic><tp:taxon-name>Amynthas srinan</tp:taxon-name></italic> sp. n. from Srinan National Park, Nan province, <bold>2</bold> <italic><tp:taxon-name>Amynthas phatubensis</tp:taxon-name></italic> sp. n. from Tham Pha Tub Arboretum, Nan province, <bold>3</bold> <italic><tp:taxon-name>Amynthas tontong</tp:taxon-name></italic> sp. n. from Tontong Waterfall, Pua district, Nan province and <bold>4</bold> <italic><tp:taxon-name>Amynthas borealis</tp:taxon-name></italic> sp. n. from a small hill near Chaloemprakiat district, Nan province.</p></caption><graphic xmlns:xlink="http://www.w3.org/1999/xlink" xlink:href="ZooKeys-090-035-g001.jpg" position="float" orientation="portrait" xlink:type="simple"/></fig></tp:treatment-sec></tp:taxon-treatment>
